# Supplementary material for: Prognostic Value of Tumor-Infiltrating FoxP3+ T Cells in Gastrointestinal Cancers: A Meta Analysis
Source: PLoS One. 2014 May 14;9(5):e94376. doi: 10.1371/journal.pone.0094376 (PMC4020764; doi:10.1371/journal.pone.0094376)
Supplement: Checklist S1 — PRISMA Checklist. (ZIP) [file pone.0094376.s005.zip]

Archive with 2 entries (2 files):
- ╨┬╜¿╬─╝■╝╨/Checklist.doc
- ╨┬╜¿╬─╝■╝╨/PRISMA-Flow Diagram.doc
